# Supplementary material for: Cell Responses to Calcium- and Protein-Conditioned Titanium: An In Vitro Study
Source: J Funct Biomater. 2023 May 1;14(5):253. doi: 10.3390/jfb14050253 (PMC10218808; doi:10.3390/jfb14050253)
Supplement: Supplementary file 1 [file jfb-14-00253-s001.zip]

Archive with 1 entries (1 files):
- jfb-2295232-supplementary.pdf
